# Supplementary material for: The Rise of Scoping Reviews in Nursing Science: Trends, Merits, and Responsible Use
Source: Nurs Rep. 2025 Nov 28;15(12):423. doi: 10.3390/nursrep15120423 (PMC12735857; doi:10.3390/nursrep15120423)
Supplement: Supplementary file 1 [file nursrep-15-00423-s001.zip]

Archive with 1 entries (1 files):
- nursrep-4013399-supplementary.pdf
